# Supplementary material for: Whole Genome Sequencing Reveals the Effects of Recent Artificial Selection on Litter Size of Bamei Mutton Sheep
Source: Animals (Basel). 2021 Jan 12;11(1):157. doi: 10.3390/ani11010157 (PMC7827510; doi:10.3390/ani11010157)
Supplement: Supplementary file 1 [file animals-11-00157-s001.zip]

Archive with 3 entries (2 files):
- Supplemental tables and figures/2020.0414 Supplemental tables.xlsx
- Supplemental tables and figures/Supplimental Figures.pdf
- Supplemental tables and figures/
