# Supplementary material for: Whole Genome Sequencing Reveals the Effects of Recent Artificial Selection on Litter Size of Bamei Mutton Sheep
Source: Animals (Basel). 2021 Jan 12;11(1):157. doi: 10.3390/ani11010157 (PMC7827510; doi:10.3390/ani11010157)
Supplement: Supplementary file 1 [file animals-11-00157-s001.zip › Supplemental tables and figures/2020.0414 Supplemental tables.xlsx]

## Sheet: Table S1
Table S1. Primer information of Sanger sequencing
Genes	Chr	position	Reference allele	Alternative allele	Mutation	Sequences(5' - 3')	Fragment size (bp)
EPB41L5	chr2	184372074	G	A	exon19:c.G1745A:p.R582H	F: GTGAATAGGACTGCACTGGGT	381
						R: GAGTGAGTCAAACTATCTTTCCAAC
CPS1	chr2	211281967	T	C	exon30:c.T3600C:p.G1200G	F: CCCTCACTGGAGACTTAGCAAAT	365
						R: CACAGCAAACTCAGAGGAAGAAG
KDM4B	chr5	16765965	A	G	exon1:c.T93C:p.Y31Y	F: TCAAGGAGCGGATTAATGGGT	312
						R: CTGGCAATGGTGGTGCTGAC
KDM4B	chr5	16757840	G	A	exon5:c.C555T:p.A185A	F: AACCACAAGCTCTGGGGATCT	352
						R: AGTGGGCTGACCGTGTGCT
KDM4B	chr5	16688331	A	C	exon21:c.T2806G:p.S936A	F: CCGCTCACAGTGATGCTCTC	315
						R: AGCCGGATGACTGGCCCTAC
HERC5	chr6	36197551	T	C	exon23:c.A3002G:p.K1001R	F: TTCCCAAAAGGGGTAAAGAGTG	351
						R: ATGCAGTCCAAAGCACATGG
C11orf80	chr21	44120939	G	T	exon6:c.G606T:p.Q202H	F: AATGTGGAAAGGGCTTAATATGT	313
						R: AGAGAGAGAGATTTACCGCTGTC

## Sheet: Table S2
Table S2. Sample information and sequencing quality
Group	Sample	Total Bases	Raw Read Pairs	HQ filtered read pairs	N filtered and trimmed read pairs	Q30(%)	Q20(%)
Polytocous	P1	18665951976	74071238	65271972	65178442	86.9	92.42
	P2	18356631552	72843776	64278625	64187047	86.94	92.45
	P3	18989066376	75353438	65737618	65644649	86.34	91.99
	P4	17401824972	69054861	60748712	60661304	86.61	92.28
	P5	17749238472	70433486	61795296	61707113	86.48	92.19
Monotocous	M1	16294728744	64661622	58619871	56170206	88.9	93.7
	M2	18959435712	75235856	68740954	65866437	89.64	94.13
	M3	16094711304	63867902	58388916	56944640	90.33	94.18
	M4	18053328636	71640193	65417702	63797480	90.28	94.12
	M5	19597148676	77766463	67978338	66368979	87.75	92.21
	M5

## Sheet: Table S3
Table S3. Reads mapping statistics and coverage of depth for Monotocous and Polytocous sheep.
Group	Sample ID	Total reads after QC	Duplicates removed	Mapped Readsa	Unmapped	Mapped to chromosomesb	Mapping rate(%)c	Average depthd	Coverage at least 1X(%)d	Coverage at least 4X(%)d
Polytocous	P1	130356884	4067124	121479920	4809840	118472662	93.81	5.67	93.9	73.59
	P2	128374094	3405498	120658324	4310272	117784487	94.25	5.64	93.57	73.03
	P3	131289298	5217677	120714955	5356666	116983984	92.79	5.61	88.29	64.75
	P4	121322608	3027037	114184134	4111437	111592954	94.33	5.35	94.55	71.42
	P5	123414226	3069461	116102285	4242480	113527643	94.34	5.44	94.21	71.77
Monotocous	M1	112340412	3553925	104723548	4062939	102094967	93.85	4.89	93.21	65.53
	M2	131732874	5727376	121069733	4935765	117550386	93.29	5.62	94.43	73.65
	M3	113889280	3927186	105445170	4516924	102588108	93.29	4.91	87.38	61.82
	M4	127594960	3547705	119466451	4580804	116576712	93.98	5.59	92.06	70.24
	M5	132737958	3828481	123627248	5282229	120694018	93.63	5.77	94.72	75.44
a Mapped reads was calculated after PCR duplicates removed, one read could be mapped to >=2 positions.
b Reads only mapped to the chromosomes
c Mapping rate=Chromosomes mapped reads/(Mapped reads+Unmapped reads)
dDepth and coverage are calculated only using reads mapped to autosomes

## Sheet: Table S4
Table S4. Number of SNPs and Indels in different chromosomes
Chr	SNPs		Indels
	Polytocous	Monotocous	Polytocous	Monotocous
chr1	2006925	2091648	197612	202884
chr2	1737079	1837296	171753	178282
chr3	1499477	1575965	150731	155445
chr4	858623	902882	85633	88531
chr5	751104	800638	75989	79483
chr6	884664	915752	88007	89955
chr7	700038	743169	69581	72430
chr8	653977	700586	65373	68551
chr9	722718	764186	70570	73159
chr10	651206	672810	64220	65393
chr11	407936	441172	41064	43176
chr12	575494	603623	57056	58921
chr13	563380	584543	54624	56156
chr14	430020	454796	43086	44810
chr15	590537	634012	57200	60090
chr16	554406	563625	53731	54213
chr17	538083	561884	53464	55221
chr18	496011	531707	48448	50598
chr19	428503	448990	42016	43396
chr20	383799	412300	37790	39799
chr21	403695	419111	37908	38839
chr22	381109	406274	36408	38188
chr23	495296	513273	48364	49498
chr24	309471	325568	29695	30676
chr25	361926	386650	34385	35970
chr26	355234	374846	34993	36385
chrX	552222	586495	65503	67813
Total	21391472		2043106

## Sheet: Table S5
Table S5. Number of annotated SNPs in different gene regions
Group		Polytocous	Monotocous
3'UTR		39825	41465
5'UTR		6986	7400
5'UTR; 3'UTR		36	40
Downstream		103941	110088
Intergenic		14257852	14968453
Intronic		5466707	5758792
Splicing		1255	1296
Upstream		110964	116709
Upstream;Downstream		1333	1416
Exonic(exonic;splicing)	Synonymous_SNP	68339	72516
	Nonsynonymous_SNP	45775	48265
	Stopgain	742	785
	Stoploss	45	52
	Frameshift_deletion	1128	1152
	Frameshift_insertion	1734	1752
	Frameshift_substitution	1	1
	Nonframeshift_deletion	661	659
	Nonframeshift_insertion	812	821
Tsa		7760753	7705613
Tva		3187638	3164268
Ts/Tv		2.43464	2.4352
Homo.		14969223	14959022
Hete.(%)		6422248(30.02%)	6432449(30.07%)
Total		20108136	21131662
a Ts and Tv were calculated with the biallele SNPs in Exonic(exonic;splicing)

## Sheet: Table S6
Table S6. Genomic regions and genes highly differentiated (Z(FST)>5) between Monotocous and Polytocous sheep
Chromosome	bin_start	bin_end	Fst	Zscore	Gene	Associated gene name
1	33200000	33250000	0.330004	5.24872	ENSOARG00000009999	C-JUN
1	40250000	40300000	0.340237	5.41446
1	103400000	103450000	0.3741	5.96294	ENSOARG00000002952	ADAR
1	107850000	107900000	0.335448	5.33689	ENSOARG00000007107,ENSOARG00000007488	OR10Z1,SPTA1
1	107900000	107950000	0.41137	6.56659	ENSOARG00000007488	ENSOARG00000007488
1	185150000	185200000	0.327468	5.20764	ENSOARG00000021501,ENSOARG00000020139	U6,KPNA1
1	274800000	274850000	0.321693	5.11411	ENSOARG00000015658	KCNH8
2	36900000	36950000	0.416903	6.6562	ENSOARG00000009268	FAM219A
2	52800000	52850000	0.336048	5.34662	ENSOARG00000012072	UNC13B
2	70600000	70650000	0.364916	5.81418	ENSOARG00000013337	KIAA0020
2	109650000	109700000	0.32832	5.22144
2	147050000	147100000	0.33612	5.34777
2	147100000	147150000	0.35706	5.68694
2	147150000	147200000	0.344268	5.47975
2	159750000	159800000	0.34183	5.44025
2	163300000	163350000	0.357175	5.6888
2	167200000	167250000	0.362276	5.77143
2	184200000	184250000	0.364445	5.80656	ENSOARG00000012857,ENSOARG00000012888	PTPN4,EPB41L5
2	184300000	184350000	0.425153	6.78984	ENSOARG00000012888	EPB41L5
2	184350000	184400000	0.45158	7.21787	ENSOARG00000012888	EPB41L5
2	184900000	184950000	0.378589	6.03564
2	193350000	193400000	0.320556	5.0957	ENSOARG00000014195,ENSOARG00000024578	TMEFF2,U6
2	199050000	199100000	0.437105	6.98342	ENSOARG00000015701	ENSOARG00000015701
2	207100000	207150000	0.337936	5.37719	ENSOARG00000018495	INO80D
2	211250000	211300000	0.340376	5.41672	ENSOARG00000019210	CPS1
2	247500000	247550000	0.349479	5.56415
3	60750000	60800000	0.370339	5.90202	ENSOARG00000020932	C2orf40
3	62850000	62900000	0.320099	5.08828	ENSOARG00000001290,ENSOARG00000001316	PEX13,PUS10
3	133750000	133800000	0.339964	5.41004	ENSOARG00000016989,ENSOARG00000017049,ENSOARG00000017035	ENSOARG00000016989,ENSOARG00000017049,KRT75
3	164000000	164050000	0.32135	5.10854	ENSOARG00000018181	ENSOARG00000018181
3	174400000	174450000	0.335565	5.33879	ENSOARG00000024684	5S_rRNA
3	177350000	177400000	0.359059	5.71932
3	177400000	177450000	0.4	6.38243
3	178450000	178500000	0.330342	5.25419
3	180650000	180700000	0.322892	5.13353	ENSOARG00000019234	MFNG
3	183650000	183700000	0.36438	5.80549
3	184000000	184050000	0.359351	5.72404
3	184900000	184950000	0.348757	5.55245	ENSOARG00000019588	OVCH1
3	194900000	194950000	0.3671	5.84955
4	24500000	24550000	0.342151	5.44547
4	28550000	28600000	0.332402	5.28755
4	78900000	78950000	0.333951	5.31264
4	117550000	117600000	0.370969	5.91223	ENSOARG00000007063,ENSOARG00000006987	LMBR1,RNF32
4	117900000	117950000	0.346668	5.51862	ENSOARG00000007377	UBE3C
4	117950000	118000000	0.325613	5.1776	ENSOARG00000007377	UBE3C
5	16700000	16750000	0.4049	6.4618	ENSOARG00000008388	KDM4B
5	16750000	16800000	0.663919	10.6571	ENSOARG00000008388	KDM4B
5	27550000	27600000	0.362559	5.77601	ENSOARG00000018762	CSNK1G3
6	36200000	36250000	0.334047	5.31419	ENSOARG00000000530	HERC5
8	50900000	50950000	0.402609	6.4247
8	50950000	51000000	0.327051	5.20089	ENSOARG00000013186,ENSOARG00000013234	SYNCRIP,SNX14
8	51000000	51050000	0.328909	5.23099	ENSOARG00000013234	SNX14
8	55750000	55800000	0.323253	5.13937
8	55800000	55850000	0.333438	5.30434
9	9300000	9350000	0.322433	5.12608
9	34800000	34850000	0.390013	6.22068	ENSOARG00000013906,ENSOARG00000013994	TCEA1,LYPLA1
9	34850000	34900000	0.438457	7.00531	ENSOARG00000014089	ENSOARG00000014089
9	34900000	34950000	0.381291	6.07941
10	24750000	24800000	0.351977	5.60462
10	46300000	46350000	0.32602	5.18419
10	46350000	46400000	0.324029	5.15194
11	34700000	34750000	0.321654	5.11347	ENSOARG00000002423	DHRS7B
11	44950000	45000000	0.406079	6.4809	ENSOARG00000010947	NSF
11	54800000	54850000	0.334692	5.32465	ENSOARG00000009764,ENSOARG00000009548,ENSOARG00000009600	ITGB4,UNK,GALK1
14	37600000	37650000	0.315692	5.01691	ENSOARG00000003669	ZFHX3
14	41550000	41600000	0.340796	5.42351	ENSOARG00000022989	SNORA70
14	48000000	48050000	0.37734	6.01542	ENSOARG00000021360,ENSOARG00000005978	5S_rRNA,ENSOARG00000005978
14	48050000	48100000	0.357464	5.69349	ENSOARG00000005985,ENSOARG00000005992,ENSOARG00000011330	PAK4,NCCRP1,SYCN
15	16350000	16400000	0.352911	5.61975	ENSOARG00000010464	ALKBH8
15	46300000	46350000	0.335631	5.33986	ENSOARG00000018914,ENSOARG00000017416,ENSOARG00000017400	ENSOARG00000018914,ENSOARG00000017416,ENSOARG00000017400
15	76100000	76150000	0.381096	6.07624	ENSOARG00000008355	ENSOARG00000008355
16	23200000	23250000	0.319191	5.07358
16	23250000	23300000	0.366921	5.84665	ENSOARG00000007507	IL6ST
16	24050000	24100000	0.428529	6.84452	ENSOARG00000007957,ENSOARG00000007970,ENSOARG00000007978	CDC20B,GZMA,ENSOARG00000007978
17	54100000	54150000	0.316477	5.02962	ENSOARG00000017389	HVCN1
18	19300000	19350000	0.365845	5.82923	ENSOARG00000011119	ENSOARG00000011119
19	48000000	48050000	0.37325	5.94917	ENSOARG00000000541,ENSOARG00000000606,ENSOARG00000000729	ENSOARG00000000541,ENSOARG00000000606,ITIH4
19	48050000	48100000	0.320122	5.08866	ENSOARG00000001064,ENSOARG00000001533,ENSOARG00000000729	ITIH3,ITIH1,ITIH4
21	44100000	44150000	0.409223	6.53181	ENSOARG00000008338,ENSOARG00000008536	C11orf80,RCE1
24	37700000	37750000	0.327203	5.20334	ENSOARG00000000869	LMTK2
24	40350000	40400000	0.317702	5.04946	ENSOARG00000004356,ENSOARG00000004437	CARD11,GNA12
24	40400000	40450000	0.335673	5.34054	ENSOARG00000004437	GNA12
24	41000000	41050000	0.41264	6.58716	ENSOARG00000005349	ENSOARG00000005349
24	41400000	41450000	0.33041	5.25529
24	41850000	41900000	0.411598	6.57029
X	25850000	25900000	0.445481	7.11908
X	33850000	33900000	0.400216	6.38593	ENSOARG00000018864	ENSOARG00000018864

## Sheet: Table S7
Table S7. Candidate regions and genes of 50-kb windows with value of |XP-EHH|>2 in Monotocous and Polytocous sheep
Chr	Bin start	Bin end	xpEHH	|xpEHH|	Gene	Gene Name
1	19050000	19100000	2.078	2.078	ENSOARG00000000941,ENSOARG00000000963	ENSOARG00000000941,TMEM53
1	25850000	25900000	2.034	2.034	ENSOARG00000004769	ENSOARG00000004769
1	25900000	25950000	2.305	2.305	ENSOARG00000004769	ENSOARG00000004769
1	48150000	48200000	-2.285	2.285
1	58100000	58150000	2.074	2.074
1	118100000	118150000	-2.333	2.333	ENSOARG00000012286	ADCY10
1	130750000	130800000	2.099	2.099
1	144750000	144800000	2.649	2.649	ENSOARG00000016739	ENSOARG00000016739
1	171800000	171850000	2.168	2.168	ENSOARG00000019010	DZIP3
1	173750000	173800000	2.342	2.342
1	176500000	176550000	2.006	2.006	ENSOARG00000019412,ENSOARG00000019394	SPICE1,CFAP44
1	179350000	179400000	2.022	2.022
1	187700000	187750000	-2.85	2.85	ENSOARG00000020233	HEG1
1	193400000	193450000	2.029	2.029	ENSOARG00000020443	FGF12
1	260800000	260850000	-2.72	2.72	ENSOARG00000010806,ENSOARG00000010840	UBASH3A,RSPH1
2	1700000	1750000	2.114	2.114	ENSOARG00000005339	TSSC1
2	16800000	16850000	2.539	2.539
2	16850000	16900000	2.128	2.128
2	122600000	122650000	2.071	2.071	ENSOARG00000016675	ENSOARG00000016675
2	123650000	123700000	2.058	2.058
2	133100000	133150000	2.02	2.02
2	160700000	160750000	2.178	2.178
2	160750000	160800000	2.341	2.341
2	186450000	186500000	2.305	2.305
2	190650000	190700000	2.19	2.19
2	190700000	190750000	2.437	2.437
2	190750000	190800000	2.12	2.12
2	190800000	190850000	2.171	2.171	ENSOARG00000013576	ENSOARG00000013576
2	193350000	193400000	2.295	2.295	ENSOARG00000014195,ENSOARG00000024578	TMEFF2,U6
2	211250000	211300000	2.226	2.226	ENSOARG00000019210	CPS1
2	218950000	219000000	-2.353	2.353	ENSOARG00000019446	TNS1
2	219700000	219750000	-2.308	2.308	ENSOARG00000019716	CYP27A1
2	232400000	232450000	2.015	2.015
2	247500000	247550000	2.489	2.489
3	8050000	8100000	2.013	2.013	ENSOARG00000010878,ENSOARG00000010958,ENSOARG00000010974	ENSOARG00000010878,SLC25A25,NAIF1
3	10450000	10500000	2.219	2.219	ENSOARG00000012741	SIN1
3	62850000	62900000	-2.922	2.922	ENSOARG00000001290,ENSOARG00000001316	PEX13,PUS10
3	62900000	62950000	-2.01	2.01	ENSOARG00000001316	PUS10
3	72450000	72500000	2.114	2.114
3	72500000	72550000	2.298	2.298
3	72650000	72700000	2.073	2.073
3	87000000	87050000	2.533	2.533	ENSOARG00000010066	STRN
3	87050000	87100000	2.175	2.175	ENSOARG00000010066	STRN
3	87150000	87200000	2.143	2.143	ENSOARG00000010088	VIT
3	87200000	87250000	2.128	2.128	ENSOARG00000010088	VIT
3	133250000	133300000	2.132	2.132	ENSOARG00000016759,ENSOARG00000016737	EIF4B,TNS2
3	133400000	133450000	2.699	2.699	ENSOARG00000016811,ENSOARG00000016800,ENSOARG00000016824	ENSOARG00000016811,KRT78,KRT79
3	133450000	133500000	2.398	2.398	ENSOARG00000016836,ENSOARG00000016853	KRT4,KRT3
3	137900000	137950000	2.309	2.309
3	169650000	169700000	-2.147	2.147	ENSOARG00000014173	ANO4
3	170300000	170350000	2.389	2.389	ENSOARG00000014722,ENSOARG00000015007	UTP20,ARL1
3	180500000	180550000	-2.242	2.242	ENSOARG00000019218	CYTH4
3	194900000	194950000	2.568	2.568
4	42800000	42850000	2.026	2.026	ENSOARG00000017524	MAGI2
4	63150000	63200000	-2.318	2.318
4	66900000	66950000	-2.108	2.108	ENSOARG00000008903	CHN2
4	78900000	78950000	-2.22	2.22
4	90200000	90250000	2.178	2.178
4	91400000	91450000	2.098	2.098
4	101850000	101900000	2.365	2.365
5	22550000	22600000	2.373	2.373	ENSOARG00000017050	SLC27A6
5	23100000	23150000	2.038	2.038	ENSOARG00000017189	FBN2
5	46800000	46850000	2.289	2.289	ENSOARG00000015693	FAM13B
5	80850000	80900000	2.123	2.123	ENSOARG00000015677	HAPLN1
5	80900000	80950000	2.611	2.611
5	101750000	101800000	2.316	2.316
6	6800000	6850000	2.333	2.333	ENSOARG00000017247	METTL14
6	18700000	18750000	2.423	2.423
6	36150000	36200000	-2.478	2.478	ENSOARG00000000530,ENSOARG00000000388,ENSOARG00000000447	HERC5,ENSOARG00000000388,ENSOARG00000000447
6	36200000	36250000	-3.963	3.963	ENSOARG00000000530	HERC5
6	95200000	95250000	-2.077	2.077	ENSOARG00000019032	ENSOARG00000019032
6	97200000	97250000	2.513	2.513
6	97250000	97300000	2.563	2.563	ENSOARG00000001565	SEC31A
6	97300000	97350000	2.306	2.306	ENSOARG00000001821,ENSOARG00000001565	THAP9,SEC31A
6	97350000	97400000	2.449	2.449	ENSOARG00000001821,ENSOARG00000001916	THAP9,LIN54
7	32900000	32950000	2.162	2.162	ENSOARG00000020143,ENSOARG00000000786,ENSOARG00000020162	ENSOARG00000020143,ANKRD63,PLCB2
7	33700000	33750000	2.26	2.26	ENSOARG00000020330,ENSOARG00000020336	EXD1,CHP1
7	35150000	35200000	2.067	2.067	ENSOARG00000020571	TTBK2
7	97700000	97750000	2.115	2.115
8	3500000	3550000	2.286	2.286
8	3550000	3600000	2.051	2.051
8	3600000	3650000	2.181	2.181
8	3650000	3700000	2.139	2.139
8	20050000	20100000	2.054	2.054
8	25000000	25050000	2.051	2.051
8	48750000	48800000	2.062	2.062
8	48800000	48850000	2.247	2.247
8	62900000	62950000	2.257	2.257	ENSOARG00000000612	PERP
8	63700000	63750000	2.201	2.201	ENSOARG00000001051	REPS1
8	76500000	76550000	2.089	2.089	ENSOARG00000003999,ENSOARG00000004039	MTRF1L,RGS17
8	76550000	76600000	2.217	2.217	ENSOARG00000004039	RGS17
8	76700000	76750000	2.101	2.101
8	77250000	77300000	2.413	2.413
9	36650000	36700000	2.032	2.032	ENSOARG00000021816	U6
9	68350000	68400000	2.25	2.25
9	84750000	84800000	2.117	2.117
10	33050000	33100000	2.018	2.018
10	33200000	33250000	2.257	2.257
10	60150000	60200000	2.452	2.452
10	60200000	60250000	2.389	2.389
11	14500000	14550000	2.032	2.032	ENSOARG00000006966,ENSOARG00000007227	UNC45B,NLE1
11	18550000	18600000	2.27	2.27
11	27950000	28000000	2.35	2.35	ENSOARG00000021451	ENSOARG00000021451
11	33100000	33150000	2.292	2.292	ENSOARG00000017557	SPECC1
11	33150000	33200000	2.261	2.261	ENSOARG00000017557	SPECC1
11	33200000	33250000	2.548	2.548
11	34700000	34750000	3.201	3.201	ENSOARG00000002423	DHRS7B
11	41000000	41050000	2.027	2.027	ENSOARG00000015961,ENSOARG00000016036	KRTAP16-1,KIFI
11	41150000	41200000	2.862	2.862	ENSOARG00000016666,ENSOARG00000016951,ENSOARG00000016784,ENSOARG00000016865	KRT32,KRT13,KRT35,KRT36
11	42050000	42100000	2.301	2.301	ENSOARG00000022723,ENSOARG00000001896	SNORA31,ATP6V0A1
11	44200000	44250000	-2.141	2.141	ENSOARG00000009804,ENSOARG00000009593,ENSOARG00000009749	ACBD4,ENSOARG00000009593,ENSOARG00000009749
11	44250000	44300000	-2.343	2.343	ENSOARG00000009856,ENSOARG00000009972	HEXIM2,FMNL1
11	44300000	44350000	-2.883	2.883	ENSOARG00000010214,ENSOARG00000010296,ENSOARG00000010396,ENSOARG00000009972	ENSOARG00000010214,SPATA32,MAP3K14,FMNL1
11	44950000	45000000	2.898	2.898	ENSOARG00000010947	NSF
11	51150000	51200000	2.401	2.401
12	24950000	25000000	2.076	2.076
12	25000000	25050000	2.092	2.092
12	26700000	26750000	2.185	2.185	ENSOARG00000017329,ENSOARG00000016755	ENAH,ENSOARG00000016755
12	39450000	39500000	2.339	2.339	ENSOARG00000015889	VPS13D
12	48100000	48150000	2.17	2.17
12	48150000	48200000	2.224	2.224
13	39650000	39700000	-2.117	2.117	ENSOARG00000004116	KIZ
13	49400000	49450000	-2.139	2.139
13	53550000	53600000	2.691	2.691	ENSOARG00000011265,ENSOARG00000011406,ENSOARG00000011195	COL20A1,ARFGAP1,CHRNA4
13	58050000	58100000	2.513	2.513	ENSOARG00000017959,ENSOARG00000017883	RAE1,RBM38
13	58100000	58150000	2.091	2.091	ENSOARG00000018002	SPO11
13	73200000	73250000	2.075	2.075	ENSOARG00000005396,ENSOARG00000005277,ENSOARG00000005422,ENSOARG00000005370,ENSOARG00000005272	ENSOARG00000005396,SYS1-DBNDD2,DBNDD2,TP53TG5,ENSOARG00000005272
14	14350000	14400000	2.456	2.456
14	16250000	16300000	2.142	2.142	ENSOARG00000016864,ENSOARG00000016927	LONP2,SIAH1
14	41600000	41650000	2.213	2.213
15	2450000	2500000	2.526	2.526
15	2650000	2700000	2.118	2.118
15	17250000	17300000	2.297	2.297	ENSOARG00000011112,ENSOARG00000011428	ACAT1,NPAT
15	17300000	17350000	2.161	2.161	ENSOARG00000011428,ENSOARG00000011894	NPAT,ATM
15	17350000	17400000	2.054	2.054	ENSOARG00000011894	ATM
15	28500000	28550000	2.164	2.164	ENSOARG00000009505,ENSOARG00000008984,ENSOARG00000009172,ENSOARG00000009256	UBE4A,CD3E,CD3D,CD3G
15	46300000	46350000	2.612	2.612	ENSOARG00000018914,ENSOARG00000017416,ENSOARG00000017400	ENSOARG00000018914,ENSOARG00000017416,ENSOARG00000017400
15	61550000	61600000	2.511	2.511	ENSOARG00000016714	CCDC73
15	61600000	61650000	3.061	3.061	ENSOARG00000016714	CCDC73
15	67900000	67950000	-2.329	2.329
15	75300000	75350000	2.24	2.24	ENSOARG00000005192,ENSOARG00000005293,ENSOARG00000005460,ENSOARG00000005614	ARFGAP2,PACSIN3,DDB2,ACP2
15	76050000	76100000	2.467	2.467	ENSOARG00000008199	PTPRJ
16	27250000	27300000	2.562	2.562
16	29400000	29450000	-2.09	2.09	ENSOARG00000021556,ENSOARG00000008505	U6,HCN1
16	29450000	29500000	-2.017	2.017	ENSOARG00000008505	HCN1
16	29800000	29850000	-2.68	2.68
16	30100000	30150000	-2.003	2.003
16	30150000	30200000	-2.389	2.389
16	30800000	30850000	-2.216	2.216
16	30850000	30900000	-2.359	2.359
16	31700000	31750000	-2.098	2.098	ENSOARG00000008801,ENSOARG00000008775	CCDC152,SEPP1
16	40950000	41000000	-2.354	2.354	ENSOARG00000012154	SUB1
17	9400000	9450000	2.31	2.31
17	52600000	52650000	2.227	2.227	ENSOARG00000011159	CLIP1
17	54100000	54150000	2.155	2.155	ENSOARG00000017389	HVCN1
17	62700000	62750000	-2.036	2.036
18	17250000	17300000	2.006	2.006
18	17350000	17400000	2.025	2.025
18	20100000	20150000	2.131	2.131	ENSOARG00000011578	TICRR
18	20500000	20550000	2.414	2.414
18	20800000	20850000	2.013	2.013	ENSOARG00000012325,ENSOARG00000012267,ENSOARG00000012575,ENSOARG00000012506,ENSOARG00000012410	RCCD1,PRC1,MAN2A2,HDDC3,UNC45A
18	23250000	23300000	-2.306	2.306	ENSOARG00000014330	ADAMTSL3
18	29200000	29250000	2.06	2.06	ENSOARG00000000224	OTUD7A
18	29250000	29300000	2.079	2.079	ENSOARG00000000224	OTUD7A
18	32400000	32450000	-2.574	2.574	ENSOARG00000017499,ENSOARG00000002658,ENSOARG00000002566,ENSOARG00000002552	ENSOARG00000017499,C15orf39,ENSOARG00000002566,ENSOARG00000002552
18	32450000	32500000	-2.15	2.15	ENSOARG00000002658	C15orf39
18	68150000	68200000	-2.354	2.354	ENSOARG00000008354	ENSOARG00000008354
19	13150000	13200000	2.186	2.186	ENSOARG00000002706	ENTPD3
19	49200000	49250000	2.511	2.511	ENSOARG00000014150,ENSOARG00000007546	ENSOARG00000014150,VPRBP
20	7850000	7900000	2.131	2.131	ENSOARG00000010180	ITPR3
20	47650000	47700000	2.131	2.131
21	44100000	44150000	2.542	2.542	ENSOARG00000008338,ENSOARG00000008536	C11orf80,RCE1
22	26100000	26150000	2.148	2.148
22	26200000	26250000	2.529	2.529
22	39950000	40000000	2.06	2.06
22	41000000	41050000	2.033	2.033	ENSOARG00000006729	TACC2
22	45650000	45700000	-2.01	2.01	ENSOARG00000013080	DOCK1
23	19150000	19200000	2.048	2.048
23	26150000	26200000	-2.069	2.069
23	46450000	46500000	2.108	2.108	ENSOARG00000003204	LOXHD1
23	57800000	57850000	2.668	2.668	ENSOARG00000005476,ENSOARG00000005525	ALPK2,MALT1
24	41350000	41400000	2.185	2.185
25	1100000	1150000	2.531	2.531
25	13900000	13950000	2.1	2.1	ENSOARG00000004086	BICC1
25	27750000	27800000	-2.296	2.296	ENSOARG00000006661,ENSOARG00000006883	ENSOARG00000006661,C10orf54
25	30050000	30100000	2.168	2.168	ENSOARG00000008628,ENSOARG00000008618	ENSOARG00000008628,ADK
25	30100000	30150000	2.964	2.964	ENSOARG00000008618	ADK
26	27750000	27800000	2.356	2.356	ENSOARG00000000349	FUT10
26	27800000	27850000	2.738	2.738	ENSOARG00000000349	FUT10
X	7950000	8000000	2.03	2.03	ENSOARG00000010664	MID1
X	9350000	9400000	2.5	2.5
X	32850000	32900000	-2.649	2.649
X	33100000	33150000	2.166	2.166
X	50800000	50850000	2.282	2.282	ENSOARG00000009360	CXorf67
X	53350000	53400000	-2.288	2.288	ENSOARG00000012572,ENSOARG00000012586	ENSOARG00000012572,ZNF81
X	53450000	53500000	-2.045	2.045	ENSOARG00000012594	ZNF182
X	60000000	60050000	2.146	2.146	ENSOARG00000015926	TEX11
X	65200000	65250000	-2.176	2.176

## Sheet: Table S8
Table S8. Overlapping selected windows selected by FST and XP-EHH
Chr	Bin start	Bin end	Z FST	xpEHH	Gene ID	Gene Name
2	193350000	193400000	5.0957	2.295	ENSOARG00000014195,ENSOARG00000024578	TMEFF2,U6
2	211250000	211300000	5.41672	2.226	ENSOARG00000019210	CPS1
3	62850000	62900000	5.08828	-2.922	ENSOARG00000001290,ENSOARG00000001316	PEX13,PUS10
3	194900000	194950000	5.84955	2.568
4	78900000	78950000	5.31264	-2.22
6	36200000	36250000	5.31419	-3.963	ENSOARG00000000530	HERC5
11	34700000	34750000	5.11347	3.201	ENSOARG00000002423	DHRS7B
11	44950000	45000000	6.4809	2.898	ENSOARG00000010947	NSF
15	46300000	46350000	5.33986	2.612	ENSOARG00000018914,ENSOARG00000017416,ENSOARG00000017400	ENSOARG00000018914,ENSOARG00000017416,ENSOARG00000017400
17	54100000	54150000	5.02962	2.155	ENSOARG00000017389	HVCN1
21	44100000	44150000	6.53181	2.542	ENSOARG00000008338,ENSOARG00000008536	C11orf80,RCE1

## Sheet: Table S9
Table S9. Gene Ontology enrichment analysis of the 221 candidate genes with GO terms (P < 0.1)
Category	Term	Count	%	PValue	Genes	List Total	Pop Hits	Pop Total	Fold Enrichment	Bonferroni	Benjamini	FDR
GOTERM_BP_DIRECT	GO:0030212~hyaluronan metabolic process	3	1.68539	0.00131208	ENSOARG00000001533, ENSOARG00000001064, ENSOARG00000000729	125	5	10659	51.1632	0.454788	0.454788	1.85231
GOTERM_BP_DIRECT	GO:0000209~protein polyubiquitination	4	2.24719	0.0152859	ENSOARG00000009505, ENSOARG00000019010, ENSOARG00000005460, ENSOARG00000007377	125	45	10659	7.57973	0.999188	0.971513	19.6964
GOTERM_BP_DIRECT	GO:0007626~locomotory behavior	4	2.24719	0.0353642	ENSOARG00000001290, ENSOARG00000006661, ENSOARG00000020143, ENSOARG00000011195	125	62	10659	5.50142	1	0.996092	40.1134
GOTERM_BP_DIRECT	GO:0033151~V(D)J recombination	2	1.1236	0.045734	ENSOARG00000011894, ENSOARG00000007546	125	4	10659	42.636	1	0.995514	48.6564
GOTERM_BP_DIRECT	GO:0097186~amelogenesis	2	1.1236	0.0568395	ENSOARG00000009764, ENSOARG00000000612	125	5	10659	34.1088	1	0.995516	56.5399
GOTERM_BP_DIRECT	GO:0061484~hematopoietic stem cell homeostasis	2	1.1236	0.0568395	ENSOARG00000007227, ENSOARG00000002952	125	5	10659	34.1088	1	0.995516	56.5399
GOTERM_BP_DIRECT	GO:0061077~chaperone-mediated protein folding	2	1.1236	0.0678168	ENSOARG00000006966, ENSOARG00000012410	125	6	10659	28.424	1	0.995517	63.2135
GOTERM_BP_DIRECT	GO:0045141~meiotic telomere clustering	2	1.1236	0.0678168	ENSOARG00000018002, ENSOARG00000011894	125	6	10659	28.424	1	0.995517	63.2135
GOTERM_BP_DIRECT	GO:0042102~positive regulation of T cell proliferation	3	1.68539	0.0686698	ENSOARG00000007488, ENSOARG00000004356, ENSOARG00000007507	125	37	10659	6.91395	1	0.990862	63.6899
GOTERM_BP_DIRECT	GO:0032092~positive regulation of protein binding	3	1.68539	0.0962186	ENSOARG00000007488, ENSOARG00000019234, ENSOARG00000012888	125	45	10659	5.6848	1	0.997098	76.3229
GOTERM_BP_DIRECT	GO:0045086~positive regulation of interleukin-2 biosynthetic process	2	1.1236	0.099994	ENSOARG00000004356, ENSOARG00000008984	125	9	10659	18.9493	1	0.99552	77.693
GOTERM_CC_DIRECT	GO:0045095~keratin filament	6	3.37079	4.91938e-05	ENSOARG00000016824, ENSOARG00000016989, ENSOARG00000016800, ENSOARG00000016836, ENSOARG00000017049, ENSOARG00000016853	138	39	13162	14.6734	0.00598381	0.00598381	0.0566254
GOTERM_CC_DIRECT	GO:0042105~alpha-beta T cell receptor complex	3	1.68539	0.0010537	ENSOARG00000008984, ENSOARG00000009172, ENSOARG00000009256	138	5	13162	57.2261	0.120691	0.0622851	1.20649
GOTERM_CC_DIRECT	GO:0001772~immunological synapse	3	1.68539	0.0296946	ENSOARG00000004356, ENSOARG00000008199, ENSOARG00000008984	138	26	13162	11.005	0.974717	0.706498	29.3246
GOTERM_CC_DIRECT	GO:0005730~nucleolus	11	6.17978	0.0297534	ENSOARG00000014722, ENSOARG00000013337, ENSOARG00000006729, ENSOARG00000005525, ENSOARG00000007227, ENSOARG00000007546, ENSOARG00000002952, ENSOARG00000017959, ENSOARG00000012154, ENSOARG00000003669, ENSOARG00000013906	138	484	13162	2.16765	0.974903	0.60198	29.3739
GOTERM_CC_DIRECT	GO:0000506~glycosylphosphatidylinositol-N-acetylglucosaminyltransferase (GPI-GnT) complex	2	1.1236	0.0706407	ENSOARG00000000388, ENSOARG00000000447	138	7	13162	27.2505	0.999869	0.832629	56.9794
GOTERM_CC_DIRECT	GO:0005882~intermediate filament	3	1.68539	0.089005	ENSOARG00000016784, ENSOARG00000016666, ENSOARG00000016036	138	48	13162	5.96105	0.999988	0.849746	65.8115
GOTERM_CC_DIRECT	GO:0005829~cytosol	12	6.74157	0.090013	ENSOARG00000005525, ENSOARG00000008618, ENSOARG00000015007, ENSOARG00000013994, ENSOARG00000010840, ENSOARG00000006966, ENSOARG00000010464, ENSOARG00000012072, ENSOARG00000020571, ENSOARG00000010806, ENSOARG00000000869, ENSOARG00000009972	138	670	13162	1.70824	0.99999	0.806785	66.2445
GOTERM_MF_DIRECT	GO:0005198~structural molecule activity	9	5.05618	8.89845e-05	ENSOARG00000016824, ENSOARG00000016989, ENSOARG00000016800, ENSOARG00000016836, ENSOARG00000017049, ENSOARG00000016784, ENSOARG00000016666, ENSOARG00000016036, ENSOARG00000016853	119	127	10488	6.24575	0.0110619	0.0110619	0.102854
GOTERM_MF_DIRECT	GO:0005096~GTPase activator activity	5	2.80899	0.0462633	ENSOARG00000005192, ENSOARG00000008903, ENSOARG00000011406, ENSOARG00000013080, ENSOARG00000009999	119	120	10488	3.67227	0.997317	0.948206	42.1759
GOTERM_MF_DIRECT	GO:0004888~transmembrane signaling receptor activity	3	1.68539	0.0472163	ENSOARG00000008984, ENSOARG00000009172, ENSOARG00000009256	119	31	10488	8.52914	0.997632	0.86672	42.8406
GOTERM_MF_DIRECT	GO:0016874~ligase activity	3	1.68539	0.067878	ENSOARG00000016927, ENSOARG00000000530, ENSOARG00000007377	119	38	10488	6.95798	0.999847	0.888821	55.6412
GOTERM_MF_DIRECT	GO:0003713~transcription coactivator activity	4	2.24719	0.0982148	ENSOARG00000009172, ENSOARG00000012154, ENSOARG00000011428, ENSOARG00000009999	119	98	10488	3.59732	0.999998	0.924564	69.7443

## Sheet: Table S10
Table S10. Ranking of KEGG pathway with Pvalue (P < 0.5) enriched from 221 genes
Category	Term	Count	%	PValue	Genes	List Total	Pop Hits	Pop Total	Fold Enrichment	Bonferroni	Benjamini	FDR
KEGG_PATHWAY	oas04660:T cell receptor signaling pathway	8	4.49438	1.34967e-05	ENSOARG00000004356, ENSOARG00000008984, ENSOARG00000005525, ENSOARG00000009172, ENSOARG00000009256, ENSOARG00000020143, ENSOARG00000009999, ENSOARG00000010396	63	100	7729	9.8146	0.00199553	0.00199553	0.0160787
KEGG_PATHWAY	oas05142:Chagas disease (American trypanosomiasis)	5	2.80899	0.0129897	ENSOARG00000020162, ENSOARG00000008984, ENSOARG00000009172, ENSOARG00000009256, ENSOARG00000009999	63	114	7729	5.38081	0.855586	0.619981	14.4246
KEGG_PATHWAY	oas04115:p53 signaling pathway	4	2.24719	0.0212881	ENSOARG00000016927, ENSOARG00000011894, ENSOARG00000005460, ENSOARG00000000612	63	74	7729	6.63149	0.958608	0.654082	22.6139
KEGG_PATHWAY	oas04120:Ubiquitin mediated proteolysis	5	2.80899	0.0274032	ENSOARG00000016927, ENSOARG00000009505, ENSOARG00000010664, ENSOARG00000005460, ENSOARG00000007377	63	143	7729	4.2896	0.98363	0.642303	28.1821
KEGG_PATHWAY	oas04064:NF-kappa B signaling pathway	4	2.24719	0.0362701	ENSOARG00000004356, ENSOARG00000011894, ENSOARG00000005525, ENSOARG00000010396	63	91	7729	5.39264	0.995779	0.664975	35.6061
KEGG_PATHWAY	oas05166:HTLV-I infection	6	3.37079	0.0722582	ENSOARG00000011894, ENSOARG00000008984, ENSOARG00000009172, ENSOARG00000009256, ENSOARG00000009999, ENSOARG00000010396	63	279	7729	2.63833	0.999985	0.84277	59.0806
KEGG_PATHWAY	oas04810:Regulation of actin cytoskeleton	5	2.80899	0.0862366	ENSOARG00000009764, ENSOARG00000020443, ENSOARG00000017329, ENSOARG00000013080, ENSOARG00000020143	63	209	7729	2.93499	0.999998	0.851436	65.8511
KEGG_PATHWAY	oas05162:Measles	4	2.24719	0.0938083	ENSOARG00000008984, ENSOARG00000009172, ENSOARG00000009256, ENSOARG00000002952	63	135	7729	3.63504	1	0.838352	69.0741
KEGG_PATHWAY	oas04662:B cell receptor signaling pathway	3	1.68539	0.0980192	ENSOARG00000004356, ENSOARG00000005525, ENSOARG00000009999	63	66	7729	5.57648	1	0.816665	70.7434
KEGG_PATHWAY	oas04721:Synaptic vesicle cycle	3	1.68539	0.100532	ENSOARG00000010947, ENSOARG00000001896, ENSOARG00000012072	63	67	7729	5.49325	1	0.791555	71.6997
KEGG_PATHWAY	oas04912:GnRH signaling pathway	3	1.68539	0.151232	ENSOARG00000010180, ENSOARG00000020162, ENSOARG00000009999	63	86	7729	4.27962	1	0.889874	85.8225
KEGG_PATHWAY	oas04640:Hematopoietic cell lineage	3	1.68539	0.156836	ENSOARG00000008984, ENSOARG00000009172, ENSOARG00000009256	63	88	7729	4.18236	1	0.878031	86.8984
KEGG_PATHWAY	oas04713:Circadian entrainment	3	1.68539	0.16248	ENSOARG00000010180, ENSOARG00000020162, ENSOARG00000012286	63	90	7729	4.08942	1	0.867159	87.906
KEGG_PATHWAY	oas00230:Purine metabolism	4	2.24719	0.174996	ENSOARG00000002706, ENSOARG00000008618, ENSOARG00000012286, ENSOARG00000012506	63	180	7729	2.72628	1	0.869135	89.892
KEGG_PATHWAY	oas05164:Influenza A	4	2.24719	0.187042	ENSOARG00000020139, ENSOARG00000002952, ENSOARG00000017959, ENSOARG00000009999	63	186	7729	2.63833	1	0.87038	91.5168
KEGG_PATHWAY	oas04915:Estrogen signaling pathway	3	1.68539	0.188303	ENSOARG00000010180, ENSOARG00000020162, ENSOARG00000009999	63	99	7729	3.71765	1	0.854824	91.6722
KEGG_PATHWAY	oas04070:Phosphatidylinositol signaling system	3	1.68539	0.194121	ENSOARG00000010180, ENSOARG00000020162, ENSOARG00000009749	63	101	7729	3.64404	1	0.847244	92.3562
KEGG_PATHWAY	oas04725:Cholinergic synapse	3	1.68539	0.21171	ENSOARG00000010180, ENSOARG00000020162, ENSOARG00000011195	63	107	7729	3.4397	1	0.858574	94.1234
KEGG_PATHWAY	oas04510:Focal adhesion	4	2.24719	0.23931	ENSOARG00000009764, ENSOARG00000013080, ENSOARG00000020143, ENSOARG00000009999	63	211	7729	2.32574	1	0.88124	96.1566
KEGG_PATHWAY	oas05340:Primary immunodeficiency	2	1.1236	0.239993	ENSOARG00000008984, ENSOARG00000009172	63	34	7729	7.21662	1	0.868765	96.1975
KEGG_PATHWAY	oas05169:Epstein-Barr virus infection	3	1.68539	0.259246	ENSOARG00000002706, ENSOARG00000009999, ENSOARG00000010396	63	123	7729	2.99226	1	0.879354	97.199
KEGG_PATHWAY	oas04310:Wnt signaling pathway	3	1.68539	0.295074	ENSOARG00000016927, ENSOARG00000020162, ENSOARG00000009999	63	135	7729	2.72628	1	0.904847	98.4483
KEGG_PATHWAY	oas04921:Oxytocin signaling pathway	3	1.68539	0.339533	ENSOARG00000010180, ENSOARG00000020162, ENSOARG00000009999	63	150	7729	2.45365	1	0.930693	99.286
KEGG_PATHWAY	oas04730:Long-term depression	2	1.1236	0.379351	ENSOARG00000010180, ENSOARG00000020162	63	59	7729	4.15873	1	0.94721	99.6596
KEGG_PATHWAY	oas04210:Apoptosis	2	1.1236	0.389345	ENSOARG00000011894, ENSOARG00000010396	63	61	7729	4.02238	1	0.94606	99.7195
KEGG_PATHWAY	oas04720:Long-term potentiation	2	1.1236	0.40404	ENSOARG00000010180, ENSOARG00000020162	63	64	7729	3.83383	1	0.947463	99.7901
KEGG_PATHWAY	oas04924:Renin secretion	2	1.1236	0.408861	ENSOARG00000010180, ENSOARG00000020162	63	65	7729	3.77485	1	0.943957	99.8095
KEGG_PATHWAY	oas05211:Renal cell carcinoma	2	1.1236	0.413643	ENSOARG00000020143, ENSOARG00000009999	63	66	7729	3.71765	1	0.940493	99.8271
KEGG_PATHWAY	oas04918:Thyroid hormone synthesis	2	1.1236	0.427762	ENSOARG00000010180, ENSOARG00000020162	63	69	7729	3.55602	1	0.942083	99.8706
KEGG_PATHWAY	oas04020:Calcium signaling pathway	3	1.68539	0.431143	ENSOARG00000010180, ENSOARG00000020162, ENSOARG00000009749	63	182	7729	2.02224	1	0.938149	99.8795
KEGG_PATHWAY	oas03320:PPAR signaling pathway	2	1.1236	0.432394	ENSOARG00000017050, ENSOARG00000019716	63	70	7729	3.50522	1	0.933047	99.8826
KEGG_PATHWAY	oas04971:Gastric acid secretion	2	1.1236	0.446069	ENSOARG00000010180, ENSOARG00000020162	63	73	7729	3.36117	1	0.934915	99.9122
KEGG_PATHWAY	oas00562:Inositol phosphate metabolism	2	1.1236	0.450555	ENSOARG00000020162, ENSOARG00000009749	63	74	7729	3.31574	1	0.931829	99.9203
KEGG_PATHWAY	oas04925:Aldosterone synthesis and secretion	2	1.1236	0.463799	ENSOARG00000010180, ENSOARG00000020162	63	77	7729	3.18656	1	0.933659	99.9404
KEGG_PATHWAY	oas04911:Insulin secretion	2	1.1236	0.489352	ENSOARG00000010180, ENSOARG00000020162	63	83	7729	2.95621	1	0.941686	99.9667

[truncated: 1 more sheets: Table S11]
